# Supplementary material for: Salvianolic acid B inhibits glycolysis in oral squamous cell carcinoma via targeting PI3K/AKT/HIF-1α signaling pathway
Source: Cell Death Dis. 2018 May 22;9(6):599. doi: 10.1038/s41419-018-0623-9 (PMC5964095; doi:10.1038/s41419-018-0623-9)
Supplement: Supplementary file 2 — sTable1 [file 41419_2018_623_MOESM2_ESM.xls]

## Sheet: Sheet1
Supplementary Table 1: The pathological results of the animal study
Group	Time point (week)	Normal	Hyperplasia	Mild	DysplasiaModerate	Severe	Cancer	Total
Normal control	4	3	0	0	0	0	0	3
	5	3	0	0	0	0	0	3
	7	3	0	0	0	0	0	3
	8	3	0	0	0	0	0	3
	9	3	0	0	0	0	0	3
	total	15	0	0	0	6	0	15
DMBA-induced model group
	4	0	0	3	2	0	0	5
	5	0	0	0	5	0	0	5
	7	0	0	0	4	1	0	5
	8	0	0	2	4	1	0	7
	9	0	0	0	2	4	6	11
	total	0	0	5	17	6	6	34
Sal-B-DMBA treated group
	4	0	0	5	0	0	0	5
	5	0	0	3	1	1	0	5
	7	0	0	2	3	0	0	5
	8	0	0	0	5	2	0	6
	9*	0	0	0	7	5	0	10
	total	0	0	10	16	8	0	34
Notes: *At week 9, the pathological types in the Sal-B-DMBA group were significantly different from the DMBA-induced model group (p=0.006), which was characterized by significantly reduced incidences of oral squamous cell carcinoma (OSCC) formation.
