# Supplementary material for: Salvianolic acid B inhibits glycolysis in oral squamous cell carcinoma via targeting PI3K/AKT/HIF-1α signaling pathway
Source: Cell Death Dis. 2018 May 22;9(6):599. doi: 10.1038/s41419-018-0623-9 (PMC5964095; doi:10.1038/s41419-018-0623-9)
Supplement: Supplementary file 3 — sTable2 [file 41419_2018_623_MOESM3_ESM.xls]

## Sheet: Sheet1
Gene ontology (GO) biological process terms enriched by differentially expressed genes (DEGs) in 6 comparisons
GO_term	GO_ID	P value	Count	genes/fold change
Cancer-normal
cell adhesion	GO:0007155	3.36e-05	39	Thbs2|4.22807216225;L1cam|0.466516495768;Fstl3|2.51402674904;Pik3cg|3.34035167771;Cdh4|0.456915725115;Tinagl1|2.90794503464;Atp1b1|0.466516495768;Megf11|0.441351498145;Egfl6|0.100133734699;Csrp1|3.18214593502;Myadm|2.58470566127;Lamb3|2.73208051351;Tnfrsf12a|6.54321646846;Apoa1|5.09824250928;Pik3r6|3.24900958542;Ntm|0.0463913615822;Cldn3|3.07375036258;Fat4|0.417543959714;Krt18|31.5594465438;Tnfsf…
biological adhesion	GO:0022610	3.36e-05	39	Thbs2|4.22807216225;L1cam|0.466516495768;Fstl3|2.51402674904;Pik3cg|3.34035167771;Cdh4|0.456915725115;Tinagl1|2.90794503464;Atp1b1|0.466516495768;Megf11|0.441351498145;Egfl6|0.100133734699;Csrp1|3.18214593502;Myadm|2.58470566127;Lamb3|2.73208051351;Tnfrsf12a|6.54321646846;Apoa1|5.09824250928;Pik3r6|3.24900958542;Ntm|0.0463913615822;Cldn3|3.07375036258;Fat4|0.417543959714;Krt18|31.5594465438;Tnfsf…
multicellular organism development	GO:0007275	5e-05	91	Tgm3|0.463294030945;Pdgfc|0.438302860658;Slc6a4|3.48220225318;Thbs2|4.22807216225;Cttnbp2|0.244855074397;Igsf10|0.149684838077;L1cam|0.466516495768;Six4|0.360982298881;Coprs|2.88785839104;Fstl3|2.51402674904;Pik3cg|3.34035167771;Micalcl|0.301451956923;Inhbb|9.25350547124;Gli1|3.73213196615;Edn2|0.0473661427034;Traf4|2.80888975148;Cdh4|0.456915725115;Zfhx3|0.429282718219;Arrdc3|0.423372656181;Tmem…
anatomical structure development	GO:0048856	8.69e-05	98	Tgm3|0.463294030945;Pdgfc|0.438302860658;Slc6a4|3.48220225318;Thbs2|4.22807216225;Cttnbp2|0.244855074397;Igsf10|0.149684838077;L1cam|0.466516495768;Six4|0.360982298881;Coprs|2.88785839104;Fstl3|2.51402674904;Pik3cg|3.34035167771;Micalcl|0.301451956923;Inhbb|9.25350547124;Gli1|3.73213196615;Edn2|0.0473661427034;Traf4|2.80888975148;Cdh4|0.456915725115;Zfhx3|0.429282718219;Arrdc3|0.423372656181;Tmem…
developmental process	GO:0032502	0.000315	100	Tgm3|0.463294030945;Pdgfc|0.438302860658;Slc6a4|3.48220225318;Thbs2|4.22807216225;Cttnbp2|0.244855074397;Igsf10|0.149684838077;Crebl2|0.429282718219;L1cam|0.466516495768;Six4|0.360982298881;Coprs|2.88785839104;Fstl3|2.51402674904;Pik3cg|3.34035167771;Micalcl|0.301451956923;Inhbb|9.25350547124;Gli1|3.73213196615;Edn2|0.0473661427034;Traf4|2.80888975148;Cdh4|0.456915725115;Zfhx3|0.429282718219;Arrd…
system development	GO:0048731	0.000315	82	Tgm3|0.463294030945;Pdgfc|0.438302860658;Slc6a4|3.48220225318;Thbs2|4.22807216225;Cttnbp2|0.244855074397;Igsf10|0.149684838077;L1cam|0.466516495768;Six4|0.360982298881;Coprs|2.88785839104;Fstl3|2.51402674904;Pik3cg|3.34035167771;Inhbb|9.25350547124;Gli1|3.73213196615;Edn2|0.0473661427034;Traf4|2.80888975148;Cdh4|0.456915725115;Zfhx3|0.429282718219;Arrdc3|0.423372656181;Inpp5f|0.403320879611;Kif27…
single-organism developmental process	GO:0044767	0.000365	99	Tgm3|0.463294030945;Pdgfc|0.438302860658;Slc6a4|3.48220225318;Thbs2|4.22807216225;Cttnbp2|0.244855074397;Igsf10|0.149684838077;Crebl2|0.429282718219;L1cam|0.466516495768;Six4|0.360982298881;Coprs|2.88785839104;Fstl3|2.51402674904;Pik3cg|3.34035167771;Micalcl|0.301451956923;Inhbb|9.25350547124;Gli1|3.73213196615;Edn2|0.0473661427034;Traf4|2.80888975148;Cdh4|0.456915725115;Zfhx3|0.429282718219;Arrd…
regulation of cell-cell adhesion involved in gastrulation	GO:0070587	0.000598	4	Myadm|2.58470566127;Apoa1|5.09824250928;Klf4|0.5;Mbp|0.366021423986
negative regulation of heterotypic cell-cell adhesion	GO:0034115	0.000598	4	Myadm|2.58470566127;Apoa1|5.09824250928;Klf4|0.5;Mbp|0.366021423986
cell-cell adhesion involved in gastrulation	GO:0070586	0.000689	4	Myadm|2.58470566127;Apoa1|5.09824250928;Klf4|0.5;Mbp|0.366021423986
Dysplasia-cancer
animal organ development	GO:0048513	1.27e-06	79	Gpm6b|5.20536742177;Irx5|2.29739670999;Sp3|2.63901582155;Maf|4.08404850283;Rc3h2|2.46228882669;Itm2a|5.13370359025;Peg10|8.05564440045;Sox11|4.65893434587;Zeb1|3.09512998708;Clec5a|3.27160823423;Nat1|2.47941539988;Lrrc17|3.41053956707;Mitf|2.21913894414;Bmi1|3.27160823423;Fxr1|2.62078680772;Ank1|2.73208051351;Ank2|2.54912125464;Sftpd|0.222210670292;MGI:98954|4.16986304336;Wt1|9.64646262153;Shox2|…
system development	GO:0048731	2.38e-06	95	Gpm6b|5.20536742177;Irx5|2.29739670999;Sp3|2.63901582155;Maf|4.08404850283;Rc3h2|2.46228882669;Itm2a|5.13370359025;Peg10|8.05564440045;Gap43|4.62675273562;Sox11|4.65893434587;Zeb1|3.09512998708;Clec5a|3.27160823423;Bhlhb9|4.75682846001;Nat1|2.47941539988;Lrrc17|3.41053956707;Nrep|4.37717480504;Cdnf|2.7132086549;Mitf|2.21913894414;Bmi1|3.27160823423;Fxr1|2.62078680772;Ank1|2.73208051351;Ank2|2.549…
multicellular organism development	GO:0007275	1.06e-05	99	Gpm6b|5.20536742177;Irx5|2.29739670999;Sp3|2.63901582155;Maf|4.08404850283;Rc3h2|2.46228882669;Itm2a|5.13370359025;Peg10|8.05564440045;Gap43|4.62675273562;Sox11|4.65893434587;Zeb1|3.09512998708;Clec5a|3.27160823423;Bhlhb9|4.75682846001;Nat1|2.47941539988;Lrrc17|3.41053956707;Nrep|4.37717480504;Cdnf|2.7132086549;Mitf|2.21913894414;Bmi1|3.27160823423;Fxr1|2.62078680772;Ank1|2.73208051351;Ank2|2.549…
single-multicellular organism process	GO:0044707	2.98e-05	121	Gpm6b|5.20536742177;Irx5|2.29739670999;Sp3|2.63901582155;Sp4|3.89061978965;Maf|4.08404850283;Rc3h2|2.46228882669;Itm2a|5.13370359025;Peg10|8.05564440045;Tnnt1|0.241484082231;Gap43|4.62675273562;Sox11|4.65893434587;Zeb1|3.09512998708;Clec5a|3.27160823423;Bhlhb9|4.75682846001;Nat1|2.47941539988;Lrrc17|3.41053956707;Nrep|4.37717480504;Cdnf|2.7132086549;Abca1|2.11403608112;Mitf|2.21913894414;Mybpc1|2…
anatomical structure development	GO:0048856	0.000111	104	Gpm6b|5.20536742177;Irx5|2.29739670999;Sp3|2.63901582155;Maf|4.08404850283;Rc3h2|2.46228882669;Itm2a|5.13370359025;Peg10|8.05564440045;Gap43|4.62675273562;Sox11|4.65893434587;Zeb1|3.09512998708;Clec5a|3.27160823423;Bhlhb9|4.75682846001;Nat1|2.47941539988;Lrrc17|3.41053956707;Nrep|4.37717480504;Cdnf|2.7132086549;Mitf|2.21913894414;Rbm24|2.58470566127;Mybpc1|2.4966610978;Bmi1|3.27160823423;Fxr1|2.6…
multicellular organismal process	GO:0032501	0.000208	125	Gpm6b|5.20536742177;Irx5|2.29739670999;Sp3|2.63901582155;Sp4|3.89061978965;Maf|4.08404850283;Rc3h2|2.46228882669;Itm2a|5.13370359025;Peg10|8.05564440045;Tnnt1|0.241484082231;Gap43|4.62675273562;Sox11|4.65893434587;Zeb1|3.09512998708;Clec5a|3.27160823423;Bhlhb9|4.75682846001;Styx|2.51402674904;Nat1|2.47941539988;Lrrc17|3.41053956707;Nrep|4.37717480504;Cdnf|2.7132086549;Abca1|2.11403608112;Rtp3|2.7…
developmental process	GO:0032502	0.000494	106	Gpm6b|5.20536742177;Irx5|2.29739670999;Sp3|2.63901582155;Maf|4.08404850283;Rc3h2|2.46228882669;Itm2a|5.13370359025;Peg10|8.05564440045;Gap43|4.62675273562;Sox11|4.65893434587;Zeb1|3.09512998708;Clec5a|3.27160823423;Bhlhb9|4.75682846001;Nat1|2.47941539988;Lrrc17|3.41053956707;Nrep|4.37717480504;Cdnf|2.7132086549;Mitf|2.21913894414;Rbm24|2.58470566127;Mybpc1|2.4966610978;Bmi1|3.27160823423;Fxr1|2.6…
single-organism developmental process	GO:0044767	0.000565	105	Gpm6b|5.20536742177;Irx5|2.29739670999;Sp3|2.63901582155;Maf|4.08404850283;Rc3h2|2.46228882669;Itm2a|5.13370359025;Peg10|8.05564440045;Gap43|4.62675273562;Sox11|4.65893434587;Zeb1|3.09512998708;Clec5a|3.27160823423;Bhlhb9|4.75682846001;Nat1|2.47941539988;Lrrc17|3.41053956707;Nrep|4.37717480504;Cdnf|2.7132086549;Mitf|2.21913894414;Rbm24|2.58470566127;Mybpc1|2.4966610978;Bmi1|3.27160823423;Fxr1|2.6…
muscle organ development	GO:0007517	0.000733	18	Sox11|4.65893434587;Fxr1|2.62078680772;MGI:98954|4.16986304336;Wt1|9.64646262153;Shox2|3.91768119035;Pi16|5.13370359025;Bves|2.08493152168;Dmd|2.94853843458;Ky|2.77021893622;Myl2|0.011678509755;Cav2|2.73208051351;Dcn|3.20427951036;Isl1|3.07375036258;Megf10|2.58470566127;Sgcb|3.22656703689;Eln|3.05251841792;Cfl2|2.7894873327;Col14a1|3.97236998175
cell differentiation	GO:0030154	0.000853	77	Irx5|2.29739670999;Sp3|2.63901582155;Maf|4.08404850283;Rc3h2|2.46228882669;Itm2a|5.13370359025;Peg10|8.05564440045;Gap43|4.62675273562;Sox11|4.65893434587;Zeb1|3.09512998708;Clec5a|3.27160823423;Bhlhb9|4.75682846001;Lrrc17|3.41053956707;Nrep|4.37717480504;Cdnf|2.7132086549;Mitf|2.21913894414;Rbm24|2.58470566127;Mybpc1|2.4966610978;Bmi1|3.27160823423;Fxr1|2.62078680772;Ank1|2.73208051351;Ank2|2.54…
Dysplasia-normal
vasculature development	GO:0001944	5.48e-09	50	Jam3|2.29739670999;Foxc1|0.435275281648;Sash1|0.329876977693;Gja1|0.479632059663;Gja4|2.84810039119;Tgfbr2|3.22656703689;Clic4|3.24900958542;Bmper|3.8370564773;Ptpn14|0.384218795322;Ecscr|2.86791049603;Foxs1|3.70635224756;C3|2.32946717294;Aldh1a2|10.5560632862;Gjc1|3.18214593502;Notch3|0.469761374607;Mfge8|2.77021893622;Stk4|0.447512535464;Cxcl12|2.80888975148;Rap1a|2.21913894414;Mcam|3.204279510…
blood vessel development	GO:0001568	1.89e-08	47	Jam3|2.29739670999;Foxc1|0.435275281648;Sash1|0.329876977693;Gja1|0.479632059663;Gja4|2.84810039119;Tgfbr2|3.22656703689;Clic4|3.24900958542;Bmper|3.8370564773;Ecscr|2.86791049603;Foxs1|3.70635224756;C3|2.32946717294;Aldh1a2|10.5560632862;Gjc1|3.18214593502;Notch3|0.469761374607;Mfge8|2.77021893622;Stk4|0.447512535464;Cxcl12|2.80888975148;Rap1a|2.21913894414;Mcam|3.20427951036;Bax|2.17346972505;F…
angiogenesis	GO:0001525	1.1e-07	36	Jam3|2.29739670999;Foxc1|0.435275281648;Sash1|0.329876977693;Tgfbr2|3.22656703689;Clic4|3.24900958542;Bmper|3.8370564773;Ecscr|2.86791049603;C3|2.32946717294;Notch3|0.469761374607;Mfge8|2.77021893622;Stk4|0.447512535464;Cxcl12|2.80888975148;Mcam|3.20427951036;Bax|2.17346972505;Fn1|4.89056111077;Fgfr2|0.339151081862;Il1b|37.5307183754;Robo4|2.60268371088;Sema4a|0.303548721099;Nrp2|3.50642288526;Ra…
blood vessel morphogenesis	GO:0048514	1.1e-07	41	Jam3|2.29739670999;Foxc1|0.435275281648;Sash1|0.329876977693;Gja1|0.479632059663;Tgfbr2|3.22656703689;Clic4|3.24900958542;Bmper|3.8370564773;Ecscr|2.86791049603;C3|2.32946717294;Gjc1|3.18214593502;Notch3|0.469761374607;Mfge8|2.77021893622;Stk4|0.447512535464;Cxcl12|2.80888975148;Rap1a|2.21913894414;Mcam|3.20427951036;Bax|2.17346972505;Fn1|4.89056111077;Fgfr2|0.339151081862;Il1b|37.5307183754;Robo…
cardiovascular system development	GO:0072358	2.24e-06	57	Irx4|0.118257205841;Jam3|2.29739670999;Foxc1|0.435275281648;Sash1|0.329876977693;Gja1|0.479632059663;Gja4|2.84810039119;Tgfbr2|3.22656703689;Clic4|3.24900958542;Bmper|3.8370564773;Ptpn14|0.384218795322;Ecscr|2.86791049603;Foxs1|3.70635224756;C3|2.32946717294;Aldh1a2|10.5560632862;Fzd2|2.04202425141;Gjc1|3.18214593502;Notch3|0.469761374607;Mfge8|2.77021893622;Stk4|0.447512535464;Cxcl12|2.808889751…
organonitrogen compound metabolic process	GO:1901564	3.89e-06	193	Fhit|0.225312615653;Camk1|2.04202425141;Cblb|2.47941539988;Phlda1|5.81589006928;Hrh1|0.482968164462;Thsd4|0.460093825312;Rps6ka6|3.36358566101;Foxc1|0.435275281648;Spns2|0.426317445884;Sash1|0.329876977693;Rhbdl3|0.257028456664;Sprr4|9.84915530676;Fbxl22|3.05251841792;Tgfbr2|3.22656703689;Clic4|3.24900958542;St6gal1|2.63901582155;Bmper|3.8370564773;Por|0.38958228983;Glo1|4.11245530662;Ptpn12|3.24…
single-organism developmental process	GO:0044767	1.06e-05	206	Camk1|2.04202425141;Irx4|0.118257205841;Cblb|2.47941539988;Myo3a|0.253489869948;Itga6|2.63901582155;Phlda1|5.81589006928;Jam3|2.29739670999;Thsd1|2.42838976879;Rps6ka6|3.36358566101;Foxc1|0.435275281648;Medag|9.44794129144;Atp1a3|2.90794503464;Spns2|0.426317445884;Slit3|2.94853843458;Sash1|0.329876977693;Thoc2|2.26576777059;Sprr4|9.84915530676;Igfbp7|2.98969849727;Gja1|0.479632059663;Gja4|2.84810…
developmental process	GO:0032502	1.7e-05	206	Camk1|2.04202425141;Irx4|0.118257205841;Cblb|2.47941539988;Myo3a|0.253489869948;Itga6|2.63901582155;Phlda1|5.81589006928;Jam3|2.29739670999;Thsd1|2.42838976879;Rps6ka6|3.36358566101;Foxc1|0.435275281648;Medag|9.44794129144;Atp1a3|2.90794503464;Spns2|0.426317445884;Slit3|2.94853843458;Sash1|0.329876977693;Thoc2|2.26576777059;Sprr4|9.84915530676;Igfbp7|2.98969849727;Gja1|0.479632059663;Gja4|2.84810…
circulatory system development	GO:0072359	1.7e-05	57	Irx4|0.118257205841;Jam3|2.29739670999;Foxc1|0.435275281648;Sash1|0.329876977693;Gja1|0.479632059663;Gja4|2.84810039119;Tgfbr2|3.22656703689;Clic4|3.24900958542;Bmper|3.8370564773;Ptpn14|0.384218795322;Ecscr|2.86791049603;Foxs1|3.70635224756;C3|2.32946717294;Aldh1a2|10.5560632862;Fzd2|2.04202425141;Gjc1|3.18214593502;Notch3|0.469761374607;Mfge8|2.77021893622;Stk4|0.447512535464;Cxcl12|2.808889751…
regulation of multicellular organismal process	GO:0051239	0.000129	108	Camk1|2.04202425141;Cblb|2.47941539988;Hrh1|0.482968164462;Tacr1|3.91768119035;Rps6ka6|3.36358566101;Foxc1|0.435275281648;Sash1|0.329876977693;Thoc2|2.26576777059;Gja1|0.479632059663;Azgp1|0.000413449859552;Tgfbr2|3.22656703689;Bmper|3.8370564773;Por|0.38958228983;Cmklr1|2.94853843458;Ecscr|2.86791049603;Foxs1|3.70635224756;Ptpn2|2.67585510957;Arrb1|2.28152743174;Gpnmb|0.287174588749;C3|2.3294671…
DMBA-Sal-B-cancer
multicellular organism development	GO:0007275	0.000145	104	Prkar1b|4.19886673449;Pdgfc|2.32946717294;Mfap2|9.06307108237;Dbn1|3.34035167771;Sema4b|0.353553390593;Irx1|4.37717480504;Cxcl14|2.14354692507;Mfap5|2.7894873327;Tnfsf13|2.42838976879;Mmp17|2.29739670999;Cdkn1c|3.11665831864;Kcnq1|2.7894873327;Col4a4|2.39495740924;Col4a3|3.03143313302;Vash1|3.58010028371;Anpep|2.29739670999;Foxc2|2.53151318794;Tll1|3.73213196615;Hic1|3.43426174575;Eda|2.265767770…
single-organism developmental process	GO:0044767	0.000145	117	Prkar1b|4.19886673449;Pdgfc|2.32946717294;Mfap2|9.06307108237;Dbn1|3.34035167771;Sema4b|0.353553390593;Irx1|4.37717480504;Ablim3|2.92817139189;Cxcl14|2.14354692507;Mfap5|2.7894873327;Tnfsf13|2.42838976879;Mmp17|2.29739670999;Cdkn1c|3.11665831864;Kcnq1|2.7894873327;Col4a4|2.39495740924;Col4a3|3.03143313302;Tnk1|0.414659772907;Vash1|3.58010028371;Anpep|2.29739670999;Foxc2|2.53151318794;Tll1|3.73213…
developmental process	GO:0032502	0.000145	117	Prkar1b|4.19886673449;Pdgfc|2.32946717294;Mfap2|9.06307108237;Dbn1|3.34035167771;Sema4b|0.353553390593;Irx1|4.37717480504;Ablim3|2.92817139189;Cxcl14|2.14354692507;Mfap5|2.7894873327;Tnfsf13|2.42838976879;Mmp17|2.29739670999;Cdkn1c|3.11665831864;Kcnq1|2.7894873327;Col4a4|2.39495740924;Col4a3|3.03143313302;Tnk1|0.414659772907;Vash1|3.58010028371;Anpep|2.29739670999;Foxc2|2.53151318794;Tll1|3.73213…
regulation of multicellular organismal process	GO:0051239	0.000145	66	Tnfsf13|2.42838976879;Cdkn1c|3.11665831864;Ptgds|3.34035167771;Kcnq1|2.7894873327;Col4a3|3.03143313302;Vash1|3.58010028371;Foxc2|2.53151318794;Tnnc2|2.29739670999;Adra2a|2.41161565538;Cdh4|2.92817139189;Ramp2|2.41161565538;Arrdc3|2.31337636781;Vim|4.14105969537;Igf2|3.24900958542;Igf1|0.334481888697;Dpysl2|2.88785839104;Mgp|2.84810039119;Cd74|2.65737162819;Cdkl5|5.85634278378;Dll1|0.479632059663;…
anatomical structure development	GO:0048856	0.000202	111	Prkar1b|4.19886673449;Pdgfc|2.32946717294;Mfap2|9.06307108237;Dbn1|3.34035167771;Sema4b|0.353553390593;Irx1|4.37717480504;Ablim3|2.92817139189;Cxcl14|2.14354692507;Mfap5|2.7894873327;Tnfsf13|2.42838976879;Mmp17|2.29739670999;Cdkn1c|3.11665831864;Kcnq1|2.7894873327;Col4a4|2.39495740924;Col4a3|3.03143313302;Vash1|3.58010028371;Anpep|2.29739670999;Foxc2|2.53151318794;Tll1|3.73213196615;Hic1|3.434261…
cell proliferation	GO:0008283	0.000265	50	Prkar1b|4.19886673449;Pdgfc|2.32946717294;Dbn1|3.34035167771;Tnfsf13|2.42838976879;Cdkn1c|3.11665831864;Ptgds|3.34035167771;Tspyl5|2.56685179513;Col4a3|3.03143313302;Tnk1|0.414659772907;Vash1|3.58010028371;Foxc2|2.53151318794;Mab21l1|4.72397064572;Slit3|4.11245530662;Klf9|2.46228882669;Scarb1|2.15845647301;Pou3f3|2.58470566127;Cldn7|0.101531549545;Igf2|3.24900958542;Igf1|0.334481888697;Gas1|2.234…
single-multicellular organism process	GO:0044707	0.000325	126	Prkar1b|4.19886673449;Pdgfc|2.32946717294;Mfap2|9.06307108237;Dbn1|3.34035167771;Sema4b|0.353553390593;Irx1|4.37717480504;Cxcl14|2.14354692507;Mfap5|2.7894873327;Tnfsf13|2.42838976879;Mmp17|2.29739670999;Cdkn1c|3.11665831864;Ptgds|3.34035167771;Kcnq1|2.7894873327;Col4a4|2.39495740924;Col4a3|3.03143313302;Vash1|3.58010028371;Anpep|2.29739670999;Foxc2|2.53151318794;Tll1|3.73213196615;Hic1|3.4342617…
system development	GO:0048731	0.00046	93	Prkar1b|4.19886673449;Pdgfc|2.32946717294;Mfap2|9.06307108237;Dbn1|3.34035167771;Sema4b|0.353553390593;Irx1|4.37717480504;Cxcl14|2.14354692507;Mfap5|2.7894873327;Tnfsf13|2.42838976879;Mmp17|2.29739670999;Cdkn1c|3.11665831864;Kcnq1|2.7894873327;Col4a4|2.39495740924;Col4a3|3.03143313302;Vash1|3.58010028371;Anpep|2.29739670999;Foxc2|2.53151318794;Eda|2.26576777059;Mab21l1|4.72397064572;Slit3|4.11245…
urogenital system development	GO:0001655	0.000753	18	Irx1|4.37717480504;Mmp17|2.29739670999;Cdkn1c|3.11665831864;Col4a4|2.39495740924;Col4a3|3.03143313302;Foxc2|2.53151318794;Pou3f3|2.58470566127;Igf1|0.334481888697;Dll1|0.479632059663;Cd34|2.77021893622;Thra|2.11403608112;Fgfr1|2.92817139189;Wnt2b|4.11245530662;Rbp4|3.11665831864;Gpc3|4.82323131076;Serpinf1|6.63455636652;Prox1|6.45313407378;Lgr5|2.28152743174
regulation of response to stimulus	GO:0048583	0.000753	78	Pdgfc|2.32946717294;Cxcl14|2.14354692507;Colec12|4.78991481848;Tnfsf13|2.42838976879;Cdkn1c|3.11665831864;Ptgds|3.34035167771;Tspyl5|2.56685179513;Kcnq1|2.7894873327;Tnk1|0.414659772907;Vash1|3.58010028371;Foxc2|2.53151318794;Tle2|2.20381023175;Akap12|2.69446715373;Htra3|4.50023393876;Hic1|3.43426174575;Eda|2.26576777059;Slit3|4.11245530662;Arhgef16|0.341510064189;Dkk2|4.59479341999;Cilp|4.756828…
DMBA-Sal-B-dysplasia
rRNA processing	GO:0006364	1.93e-05	10	Tfb2m|0.486327473706;Mettl16|0.482968164462;Nop14|0.423372656181;Rsl1d1|0.348685916588;Riok1|0.411795508634;Exosc1|0.386891248386;Ddx52|0.432268615654;Mphosph6|0.417543959714;Nop56|0.473028823363;Dis3|0.417543959714
RNA processing	GO:0006396	2.23e-05	20	Tfb2m|0.486327473706;Mettl16|0.482968164462;Celf4|0.301451956923;Nop14|0.423372656181;Rsl1d1|0.348685916588;Snrpb2|0.473028823363;Riok1|0.411795508634;Pde12|0.392292048948;Trmt11|0.400534938795;Thoc2|0.426317445884;Exosc1|0.386891248386;Ddx52|0.432268615654;Mphosph6|0.417543959714;Prpf40a|0.353553390593;Srek1ip1|0.411795508634;Zbtb8os|0.460093825312;Nop56|0.473028823363;Npm1|0.432268615654;Dis3|0…
rRNA metabolic process	GO:0016072	2.32e-05	10	Tfb2m|0.486327473706;Mettl16|0.482968164462;Nop14|0.423372656181;Rsl1d1|0.348685916588;Riok1|0.411795508634;Exosc1|0.386891248386;Ddx52|0.432268615654;Mphosph6|0.417543959714;Nop56|0.473028823363;Dis3|0.417543959714
ribosome biogenesis	GO:0042254	2.32e-05	11	Tfb2m|0.486327473706;Mettl16|0.482968164462;Nop14|0.423372656181;Rsl1d1|0.348685916588;Riok1|0.411795508634;Exosc1|0.386891248386;Ddx52|0.432268615654;Mphosph6|0.417543959714;Nop56|0.473028823363;Npm1|0.432268615654;Dis3|0.417543959714
ncRNA processing	GO:0034470	3.09e-05	12	Tfb2m|0.486327473706;Mettl16|0.482968164462;Nop14|0.423372656181;Rsl1d1|0.348685916588;Riok1|0.411795508634;Trmt11|0.400534938795;Exosc1|0.386891248386;Ddx52|0.432268615654;Mphosph6|0.417543959714;Zbtb8os|0.460093825312;Nop56|0.473028823363;Dis3|0.417543959714
ncRNA metabolic process	GO:0034660	0.000173	13	Tfb2m|0.486327473706;Mettl16|0.482968164462;Nop14|0.423372656181;Nars|0.496546247719;Rsl1d1|0.348685916588;Riok1|0.411795508634;Trmt11|0.400534938795;Exosc1|0.386891248386;Ddx52|0.432268615654;Mphosph6|0.417543959714;Zbtb8os|0.460093825312;Nop56|0.473028823363;Dis3|0.417543959714
ribonucleoprotein complex biogenesis	GO:0022613	0.000393	12	Tfb2m|0.486327473706;Mettl16|0.482968164462;Celf4|0.301451956923;Nop14|0.423372656181;Rsl1d1|0.348685916588;Riok1|0.411795508634;Exosc1|0.386891248386;Ddx52|0.432268615654;Mphosph6|0.417543959714;Nop56|0.473028823363;Npm1|0.432268615654;Dis3|0.417543959714
nucleic acid metabolic process	GO:0090304	0.0158	48	Tfb2m|0.486327473706;Glo1|0.486327473706;Mettl16|0.482968164462;Sp5|0.411795508634;Celf4|0.301451956923;Itga6|0.408951029279;Nop14|0.423372656181;Nars|0.496546247719;Cdk5r1|0.460093825312;Rsl1d1|0.348685916588;Snrpb2|0.473028823363;Strn3|0.397768241877;Znf329|0.358488812004;Uchl5|0.366021423986;Riok1|0.411795508634;Taf1d|0.360982298881;Gdf6|2.28152743174;Nrg1|0.456915725115;Anxa1|0.297301778751;P…
cell division	GO:0051301	0.0159	12	Smc2|0.373712312159;Mastl|0.417543959714;Smc4|0.376311686853;Vrk1|0.5;Ska1|0.283220971324;Drd2|0.323088207659;Ckap2|0.395020655932;Thoc2|0.426317445884;Haus3|0.291183396617;Prpf40a|0.353553390593;Sycp3|0.476318999022;Cep55|0.376311686853
mitotic nuclear division	GO:0007067	0.0428	9	Smc2|0.373712312159;Mastl|0.417543959714;Smc4|0.376311686853;Vrk1|0.5;Ska1|0.283220971324;Cenpn|0.482968164462;Haus3|0.291183396617;Sycp3|0.476318999022;Cep55|0.376311686853
DMBA-Sal-B-normal
Rho protein signal transduction	GO:0007266	0.00974	10	Apoe|4.65893434587;Arhgef10|2.28152743174;Dnmbp|0.496546247719;Phactr4|0.414659772907;Fam65a|2.56685179513;Lpar6|0.316439148493;Arhgap32|0.358488812004;Arhgef40|2.37841423001;Tax1bp3|2.4966610978;Vav2|2.96904714126
Ras protein signal transduction	GO:0007265	0.0103	14	Rasgrp1|0.175555609467;Apoe|4.65893434587;Arhgef10|2.28152743174;Elmo1|2.86791049603;Dnmbp|0.496546247719;Phactr4|0.414659772907;Ssx2ip|0.414659772907;Fam65a|2.56685179513;Lpar6|0.316439148493;Arhgap32|0.358488812004;Arhgef40|2.37841423001;Tax1bp3|2.4966610978;Rhou|0.456915725115;Vav2|2.96904714126
activation of GTPase activity	GO:0090630	0.0103	6	Rasgrp1|0.175555609467;Arhgef10|2.28152743174;Tax1bp3|2.4966610978;Adprhl1|3.81055199218;Syde1|3.53081198516;Usp6nl|0.36349312933
regulation of GTPase activity	GO:0043087	0.0115	17	Rasgrp1|0.175555609467;Arhgef10|2.28152743174;Chm|0.426317445884;Elmo1|2.86791049603;Dnmbp|0.496546247719;Fam65a|2.56685179513;Arhgap32|0.358488812004;Arhgef40|2.37841423001;Ephb3|0.417543959714;Tax1bp3|2.4966610978;Adprhl1|3.81055199218;Dennd2a|2.84810039119;Arhgap28|13.8325957009;Vav2|2.96904714126;Syde1|3.53081198516;Usp6nl|0.36349312933;Acap2|0.466516495768
positive regulation of biological process	GO:0048518	0.0115	68	Pik3cb|0.466516495768;Rasgrp1|0.175555609467;Apoe|4.65893434587;Gsdmdc1|4.0;Erlin1|0.403320879611;Zdhhc8|2.31337636781;Prdm1|0.305660069423;Htra1|2.12874036491;Arhgef10|2.28152743174;Chp1|0.438302860658;Numbl|3.58010028371;E2f2|2.15845647301;Cdh1|0.320856474391;Chm|0.426317445884;C1qc|5.31474325639;Atp7a|0.277392368017;Cldn5|2.88785839104;Phldb1|2.05622765331;Kdm3a|0.463294030945;Dnmbp|0.49654624…
transmembrane receptor protein serine/threonine kinase signaling pathway	GO:0007178	0.0115	11	Htra1|2.12874036491;Cldn5|2.88785839104;Pmepa1|5.85634278378;Notch1|0.466516495768;Cav1|2.92817139189;Map3k1|0.356012548899;Tmem100|2.29739670999;Ror2|7.26015324254;Dact2|8.81524092701;Znf423|3.24900958542;Tgfb1i1|3.70635224756
cellular response to endogenous stimulus	GO:0071495	0.0115	22	Htra1|2.12874036491;Cdh1|0.320856474391;Cldn5|2.88785839104;Pmepa1|5.85634278378;Kdm3a|0.463294030945;Sox6|0.414659772907;Casq2|13.9288090127;Ucp2|3.60500185044;Notch1|0.466516495768;Cav1|2.92817139189;Map3k1|0.356012548899;Tmem100|2.29739670999;Ror2|7.26015324254;Egr2|9.18958683998;Sgk1|3.58010028371;Znf423|3.24900958542;Casp7|2.84810039119;Tgfb1i1|3.70635224756;Itpr2|0.456915725115;Baiap2l1|0.2…
small GTPase mediated signal transduction	GO:0007264	0.0254	15	Rasgrp1|0.175555609467;Apoe|4.65893434587;Arhgef10|2.28152743174;Chm|0.426317445884;Elmo1|2.86791049603;Dnmbp|0.496546247719;Phactr4|0.414659772907;Ssx2ip|0.414659772907;Fam65a|2.56685179513;Lpar6|0.316439148493;Arhgap32|0.358488812004;Arhgef40|2.37841423001;Tax1bp3|2.4966610978;Rhou|0.456915725115;Vav2|2.96904714126
system development	GO:0048731	0.0262	55	Kiaa0319|0.25881623096;Pik3cb|0.466516495768;Rasgrp1|0.175555609467;Apoe|4.65893434587;Edaradd|0.447512535464;Xirp1|5.27803164309;Prdm1|0.305660069423;Hes6|2.37841423001;Htra1|2.12874036491;Arhgef10|2.28152743174;Ptprz1|0.26425451014;Numbl|3.58010028371;Cdh1|0.320856474391;Chm|0.426317445884;C1qc|5.31474325639;Atp7a|0.277392368017;Cldn5|2.88785839104;Phldb1|2.05622765331;Tbc1d32|0.466516495768;Ph…
negative regulation of transmembrane receptor protein serine/threonine kinase signaling pathway	GO:0090101	0.0262	6	Htra1|2.12874036491;Pmepa1|5.85634278378;Notch1|0.466516495768;Cav1|2.92817139189;Dact2|8.81524092701;Tgfb1i1|3.70635224756
