# Supplementary material for: Salvianolic acid B inhibits glycolysis in oral squamous cell carcinoma via targeting PI3K/AKT/HIF-1α signaling pathway
Source: Cell Death Dis. 2018 May 22;9(6):599. doi: 10.1038/s41419-018-0623-9 (PMC5964095; doi:10.1038/s41419-018-0623-9)
Supplement: Supplementary file 4 — sTable3 [file 41419_2018_623_MOESM4_ESM.xls]

## Sheet: Sheet1
Kyoto Encyclopedia od Genes and Genomes(KEGG) pathways enriched by differentially expressed genes (DEGs) in 6 comparisons
Pathway Name	Pathway ID	Pvalue	Pvalue_adjusted	Genes	Count	Pop Hit	List_Total	Background Genes	URL
Cancer-normal
Glycerophospholipid metabolism	mmu00564	0.000468	0.0818	Dgki|0.163799175482;Ache|0.463294030945;Dgka|2.08493152168;Lpcat2|0.496546247719;Lpcat1|2.56685179513;Dgkb|0.159320078415	6	95	83	7883	http://www.kegg.jp/kegg-bin/show_pathway?mmu00564/mmu:320127%09blue/mmu:11423%09blue/mmu:13139%09red/mmu:270084%09blue/mmu:210992%09red/mmu:217480%09blue
Leukocyte transendothelial migration	mmu04670	0.00166	0.146	Rapgef4|0.267943365634;Pik3cg|3.34035167771;Cldn3|3.07375036258;Ctnna2|0.213158722942;Icam1|2.80888975148;Mmp2|13.4543426441	6	121	83	7883	http://www.kegg.jp/kegg-bin/show_pathway?mmu04670/mmu:56508%09blue/mmu:30955%09red/mmu:12739%09red/mmu:12386%09blue/mmu:15894%09red/mmu:17390%09red
Glycerolipid metabolism	mmu00561	0.00356	0.149	Dgki|0.163799175482;Pnpla3|0.32533546386;Dgka|2.08493152168;Dgkb|0.159320078415	4	60	83	7883	http://www.kegg.jp/kegg-bin/show_pathway?mmu00561/mmu:320127%09blue/mmu:116939%09blue/mmu:13139%09red/mmu:217480%09blue
Choline metabolism in cancer	mmu05231	0.00412	0.149	Pdgfc|0.438302860658;Pik3cg|3.34035167771;Dgki|0.163799175482;Dgka|2.08493152168;Dgkb|0.159320078415	5	101	83	7883	http://www.kegg.jp/kegg-bin/show_pathway?mmu05231/mmu:54635%09blue/mmu:30955%09red/mmu:320127%09blue/mmu:13139%09red/mmu:217480%09blue
Phospholipase D signaling pathway	mmu04072	0.00426	0.149	Pdgfc|0.438302860658;Rapgef4|0.267943365634;Pik3cg|3.34035167771;Dgki|0.163799175482;Dgka|2.08493152168;Dgkb|0.159320078415	6	146	83	7883	http://www.kegg.jp/kegg-bin/show_pathway?mmu04072/mmu:54635%09blue/mmu:56508%09blue/mmu:30955%09red/mmu:320127%09blue/mmu:13139%09red/mmu:217480%09blue
Porphyrin and chlorophyll metabolism	mmu00860	0.009	0.262	Blvra|2.39495740924;Blvrb|2.29739670999;Alas1|2.25011696938	3	41	83	7883	http://www.kegg.jp/kegg-bin/show_pathway?mmu00860/mmu:109778%09red/mmu:233016%09red/mmu:11655%09red
Signaling pathways regulating pluripotency of stem cells	mmu04550	0.0158	0.347	Pik3cg|3.34035167771;Inhbb|9.25350547124;Wnt10b|0.205897754317;Acvr2a|0.469761374607;Klf4|0.5	5	140	83	7883	http://www.kegg.jp/kegg-bin/show_pathway?mmu04550/mmu:30955%09red/mmu:16324%09red/mmu:22410%09blue/mmu:11480%09blue/mmu:16600%09blue
cAMP signaling pathway	mmu04024	0.0177	0.347	Rapgef4|0.267943365634;Pik3cg|3.34035167771;Gli1|3.73213196615;Atp1b1|0.466516495768;Pde4c|4.95883079976;Grin2a|0.00571908474979	6	198	83	7883	http://www.kegg.jp/kegg-bin/show_pathway?mmu04024/mmu:56508%09blue/mmu:30955%09red/mmu:14632%09red/mmu:11931%09blue/mmu:110385%09red/mmu:14811%09blue
Phosphatidylinositol signaling system	mmu04070	0.0189	0.347	Pik3cg|3.34035167771;Dgki|0.163799175482;Dgka|2.08493152168;Dgkb|0.159320078415	4	97	83	7883	http://www.kegg.jp/kegg-bin/show_pathway?mmu04070/mmu:30955%09red/mmu:320127%09blue/mmu:13139%09red/mmu:217480%09blue
Focal adhesion	mmu04510	0.0198	0.347	Pdgfc|0.438302860658;Thbs2|4.22807216225;Pik3cg|3.34035167771;Lamb3|2.73208051351;Spp1|12.7285837401;Flna|2.90794503464	6	203	83	7883	http://www.kegg.jp/kegg-bin/show_pathway?mmu04510/mmu:54635%09blue/mmu:21826%09red/mmu:30955%09red/mmu:16780%09red/mmu:20750%09red/mmu:192176%09red
Dysplasia-cancer
Renin secretion	mmu04924	0.000538	0.0851	Ptger2|2.09943336725;Gucy1b3|2.46228882669;Plcb2|2.21913894414;Pde3b|6.45313407378;Gucy1a2|4.22807216225	5	69	77	7883	http://www.kegg.jp/kegg-bin/show_pathway?mmu04924/mmu:19217%09red/mmu:54195%09red/mmu:18796%09red/mmu:18576%09red/mmu:234889%09red
Protein digestion and absorption	mmu04974	0.0018	0.142	Col5a2|4.28709385015;Col1a2|7.9447399635;Col1a1|6.8685234915;Eln|3.05251841792;Col14a1|3.97236998175	5	90	77	7883	http://www.kegg.jp/kegg-bin/show_pathway?mmu04974/mmu:12832%09red/mmu:12843%09red/mmu:12842%09red/mmu:13717%09red/mmu:12818%09red
Proteoglycans in cancer	mmu05205	0.00405	0.214	Ank1|2.73208051351;Ank2|2.54912125464;Cav2|2.73208051351;Dcn|3.20427951036;Col1a2|7.9447399635;Col1a1|6.8685234915;Fas|2.84810039119	7	208	77	7883	http://www.kegg.jp/kegg-bin/show_pathway?mmu05205/mmu:11733%09red/mmu:109676%09red/mmu:12390%09red/mmu:13179%09red/mmu:12843%09red/mmu:12842%09red/mmu:14102%09red
Platelet activation	mmu04611	0.00688	0.219	Gucy1b3|2.46228882669;Plcb2|2.21913894414;Col1a2|7.9447399635;Col1a1|6.8685234915;Gucy1a2|4.22807216225	5	123	77	7883	http://www.kegg.jp/kegg-bin/show_pathway?mmu04611/mmu:54195%09red/mmu:18796%09red/mmu:12843%09red/mmu:12842%09red/mmu:234889%09red
Salivary secretion	mmu04970	0.00695	0.219	Gucy1b3|2.46228882669;Plcb2|2.21913894414;Gucy1a2|4.22807216225;Best2|0.38958228983	4	78	77	7883	http://www.kegg.jp/kegg-bin/show_pathway?mmu04970/mmu:54195%09red/mmu:18796%09red/mmu:234889%09red/mmu:212989%09blue
Hypertrophic cardiomyopathy (HCM)	mmu05410	0.009	0.219	Dmd|2.94853843458;Myl2|0.011678509755;Cacna2d1|3.13833639159;Sgcb|3.22656703689	4	84	77	7883	http://www.kegg.jp/kegg-bin/show_pathway?mmu05410/mmu:13405%09red/mmu:17906%09blue/mmu:12293%09red/mmu:24051%09red
Dilated cardiomyopathy	mmu05414	0.0114	0.219	Dmd|2.94853843458;Myl2|0.011678509755;Cacna2d1|3.13833639159;Sgcb|3.22656703689	4	90	77	7883	http://www.kegg.jp/kegg-bin/show_pathway?mmu05414/mmu:13405%09red/mmu:17906%09blue/mmu:12293%09red/mmu:24051%09red
Morphine addiction	mmu05032	0.0128	0.219	Gng2|2.84810039119;Pde3b|6.45313407378;Pde4b|2.60268371088;Pde4d|2.39495740924	4	93	77	7883	http://www.kegg.jp/kegg-bin/show_pathway?mmu05032/mmu:14702%09red/mmu:18576%09red/mmu:18578%09red/mmu:238871%09red
Fatty acid metabolism	mmu01212	0.0141	0.219	Hacd4|2.84810039119;Hacd1|3.97236998175;Acsl6|3.13833639159	3	52	77	7883	http://www.kegg.jp/kegg-bin/show_pathway?mmu01212/mmu:66775%09red/mmu:30963%09red/mmu:216739%09red
Steroid biosynthesis	mmu00100	0.0145	0.219	Sqle|0.453759577659;Dhcr24|0.489710148793	2	19	77	7883	http://www.kegg.jp/kegg-bin/show_pathway?mmu00100/mmu:20775%09blue/mmu:74754%09blue
Dysplasia-normal
Pertussis	mmu05133	5.74e-05	0.0134	C3|2.32946717294;Fos|2.94853843458;Il1b|37.5307183754;Casp3|4.40762046351;Itgb1|2.47941539988;Ly96|10.6294865128;C1qb|4.40762046351;C1qa|3.29436406907;Serping1|5.73582099206	9	74	187	7883	http://www.kegg.jp/kegg-bin/show_pathway?mmu05133/mmu:12266%09red/mmu:14281%09red/mmu:16176%09red/mmu:12367%09red/mmu:16412%09red/mmu:17087%09red/mmu:12260%09red/mmu:12259%09red/mmu:12258%09red
Staphylococcus aureus infection	mmu05150	0.00149	0.174	C3|2.32946717294;Fpr1|16.2233516766;Ptafr|8.05564440045;C1qb|4.40762046351;C1qa|3.29436406907;Masp1|4.50023393876	6	53	187	7883	http://www.kegg.jp/kegg-bin/show_pathway?mmu05150/mmu:12266%09red/mmu:14293%09red/mmu:19204%09red/mmu:12260%09red/mmu:12259%09red/mmu:17174%09red
Complement and coagulation cascades	mmu04610	0.00446	0.243	C3|2.32946717294;Clu|0.469761374607;C1qb|4.40762046351;C1qa|3.29436406907;Vsig4|12.7285837401;Masp1|4.50023393876;Serping1|5.73582099206	7	87	187	7883	http://www.kegg.jp/kegg-bin/show_pathway?mmu04610/mmu:12266%09red/mmu:12759%09blue/mmu:12260%09red/mmu:12259%09red/mmu:278180%09red/mmu:17174%09red/mmu:12258%09red
Tryptophan metabolism	mmu00380	0.00487	0.243	Aldh1b1|4.59479341999;Kyat1|0.31864015683;Hadh|0.476318999022;Aldh2|0.417543959714;Ddc|3.8637453157	5	47	187	7883	http://www.kegg.jp/kegg-bin/show_pathway?mmu00380/mmu:72535%09red/mmu:70266%09blue/mmu:15107%09blue/mmu:11669%09blue/mmu:13195%09red
Apoptosis - multiple species	mmu04215	0.00656	0.243	Apaf1|4.40762046351;Bax|2.17346972505;Casp3|4.40762046351;Pmaip1|7.21000370089	4	32	187	7883	http://www.kegg.jp/kegg-bin/show_pathway?mmu04215/mmu:11783%09red/mmu:12028%09red/mmu:12367%09red/mmu:58801%09red
Lysine degradation	mmu00310	0.00813	0.243	Aldh1b1|4.59479341999;Plod2|9.00046787751;Hadh|0.476318999022;Aldh2|0.417543959714;Nsd2|2.73208051351	5	53	187	7883	http://www.kegg.jp/kegg-bin/show_pathway?mmu00310/mmu:72535%09red/mmu:26432%09red/mmu:15107%09blue/mmu:11669%09blue/mmu:107823%09red
Prion diseases	mmu05020	0.00815	0.243	Bax|2.17346972505;Il1b|37.5307183754;C1qb|4.40762046351;C1qa|3.29436406907	4	34	187	7883	http://www.kegg.jp/kegg-bin/show_pathway?mmu05020/mmu:12028%09red/mmu:16176%09red/mmu:12260%09red/mmu:12259%09red
Salmonella infection	mmu05132	0.0103	0.243	Ifngr1|2.96904714126;Fos|2.94853843458;Il1b|37.5307183754;Klc3|0.348685916588;Wasf1|2.92817139189;Nlrc4|5.27803164309	6	78	187	7883	http://www.kegg.jp/kegg-bin/show_pathway?mmu05132/mmu:15979%09red/mmu:14281%09red/mmu:16176%09red/mmu:232943%09blue/mmu:83767%09red/mmu:268973%09red
Glycosaminoglycan biosynthesis - chondroitin sulfate / dermatan sulfate	mmu00532	0.0111	0.243	Chst7|2.37841423001;Dse|3.24900958542;Chsy1|2.20381023175	3	20	187	7883	http://www.kegg.jp/kegg-bin/show_pathway?mmu00532/mmu:60322%09red/mmu:212898%09red/mmu:269941%09red
Chagas disease (American trypanosomiasis)	mmu05142	0.0116	0.243	Tgfbr2|3.22656703689;C3|2.32946717294;Ifngr1|2.96904714126;Fos|2.94853843458;Il1b|37.5307183754;C1qb|4.40762046351;C1qa|3.29436406907	7	104	187	7883	http://www.kegg.jp/kegg-bin/show_pathway?mmu05142/mmu:21813%09red/mmu:12266%09red/mmu:15979%09red/mmu:14281%09red/mmu:16176%09red/mmu:12260%09red/mmu:12259%09red
DMBA-Sal-B-cancer
Proteoglycans in cancer	mmu05205	1.13e-05	0.00192	Igf2|3.24900958542;Igf1|0.334481888697;Mras|2.34566989846;Mtor|0.423372656181;Cav3|3.07375036258;Mdm2|0.312082637225;Fgfr1|2.92817139189;Wnt2b|4.11245530662;Hspb2|2.20381023175;Gpc3|4.82323131076;Fzd8|2.04202425141;Plau|0.366021423986	12	208	100	7883	http://www.kegg.jp/kegg-bin/show_pathway?mmu05205/mmu:16002%09red/mmu:16000%09blue/mmu:17532%09red/mmu:56717%09blue/mmu:12391%09red/mmu:17246%09blue/mmu:14182%09red/mmu:22414%09red/mmu:69253%09red/mmu:14734%09red/mmu:14370%09red/mmu:18792%09blue
Central carbon metabolism in cancer	mmu05230	0.000176	0.015	Slc2a1|0.305660069423;Mtor|0.423372656181;Pfkp|0.368567304323;Pfkl|0.054409410206;Fgfr1|2.92817139189;Pdk1|0.417543959714	6	66	100	7883	http://www.kegg.jp/kegg-bin/show_pathway?mmu05230/mmu:20525%09blue/mmu:56717%09blue/mmu:56421%09blue/mmu:18641%09blue/mmu:14182%09red/mmu:228026%09blue
Axon guidance	mmu04360	0.000373	0.0212	Sema4b|0.353553390593;Ablim3|2.92817139189;Srgap3|2.09943336725;Slit3|4.11245530662;Dpysl2|2.88785839104;Sema6a|2.96904714126;Pard6a|3.53081198516;Pdk1|0.417543959714;Fyn|2.84810039119	9	176	100	7883	http://www.kegg.jp/kegg-bin/show_pathway?mmu04360/mmu:20352%09blue/mmu:319713%09red/mmu:259302%09red/mmu:20564%09red/mmu:12934%09red/mmu:20358%09red/mmu:56513%09red/mmu:228026%09blue/mmu:14360%09red
Prostate cancer	mmu05215	0.00532	0.198	Pdgfc|2.32946717294;Igf1|0.334481888697;Mtor|0.423372656181;Mdm2|0.312082637225;Fgfr1|2.92817139189	5	89	100	7883	http://www.kegg.jp/kegg-bin/show_pathway?mmu05215/mmu:54635%09red/mmu:16000%09blue/mmu:56717%09blue/mmu:17246%09blue/mmu:14182%09red
Rap1 signaling pathway	mmu04015	0.00583	0.198	Pdgfc|2.32946717294;Igf1|0.334481888697;Mras|2.34566989846;Rasgrp2|2.54912125464;Pard6a|3.53081198516;Fgfr1|2.92817139189;Rgs14|3.20427951036;Grin2a|982.286458189	8	215	100	7883	http://www.kegg.jp/kegg-bin/show_pathway?mmu04015/mmu:54635%09red/mmu:16000%09blue/mmu:17532%09red/mmu:19395%09red/mmu:56513%09red/mmu:14182%09red/mmu:51791%09red/mmu:14811%09red
Tight junction	mmu04530	0.00887	0.245	Cldn7|0.101531549545;Jam3|2.82842712475;Mras|2.34566989846;Pard6a|3.53081198516;Mylpf|2.96904714126;Epb41l1|3.09512998708	6	141	100	7883	http://www.kegg.jp/kegg-bin/show_pathway?mmu04530/mmu:53624%09blue/mmu:83964%09red/mmu:17532%09red/mmu:56513%09red/mmu:17907%09red/mmu:13821%09red
Pathways in cancer	mmu05200	0.0117	0.245	Col4a4|2.39495740924;Col4a3|3.03143313302;Slc2a1|0.305660069423;Igf1|0.334481888697;Rasgrp2|2.54912125464;Mtor|0.423372656181;Ptch2|2.73208051351;Mdm2|0.312082637225;Fgfr1|2.92817139189;Wnt2b|4.11245530662;Fzd8|2.04202425141	11	398	100	7883	http://www.kegg.jp/kegg-bin/show_pathway?mmu05200/mmu:12829%09red/mmu:12828%09red/mmu:20525%09blue/mmu:16000%09blue/mmu:19395%09red/mmu:56717%09blue/mmu:19207%09red/mmu:17246%09blue/mmu:14182%09red/mmu:22414%09red/mmu:14370%09red
HIF-1 signaling pathway	mmu04066	0.0127	0.245	Slc2a1|0.305660069423;Igf1|0.334481888697;Mtor|0.423372656181;Pfkl|0.054409410206;Pdk1|0.417543959714	5	110	100	7883	http://www.kegg.jp/kegg-bin/show_pathway?mmu04066/mmu:20525%09blue/mmu:16000%09blue/mmu:56717%09blue/mmu:18641%09blue/mmu:228026%09blue
Melanoma	mmu05218	0.013	0.245	Pdgfc|2.32946717294;Igf1|0.334481888697;Mdm2|0.312082637225;Fgfr1|2.92817139189	4	72	100	7883	http://www.kegg.jp/kegg-bin/show_pathway?mmu05218/mmu:54635%09red/mmu:16000%09blue/mmu:17246%09blue/mmu:14182%09red
Focal adhesion	mmu04510	0.0144	0.245	Pdgfc|2.32946717294;Col4a4|2.39495740924;Col4a3|3.03143313302;Igf1|0.334481888697;Cav3|3.07375036258;Mylpf|2.96904714126;Fyn|2.84810039119	7	203	100	7883	http://www.kegg.jp/kegg-bin/show_pathway?mmu04510/mmu:54635%09red/mmu:12829%09red/mmu:12828%09red/mmu:16000%09blue/mmu:12391%09red/mmu:17907%09red/mmu:14360%09red
DMBA-Sal-B-dysplasia
RNA degradation	mmu03018	0.009	0.279	Exosc1|0.386891248386;Mphosph6|0.417543959714;Dis3|0.417543959714	3	83	41	7883	http://www.kegg.jp/kegg-bin/show_pathway?mmu03018/mmu:66583%09blue/mmu:68533%09blue/mmu:72662%09blue
Mucin type O-Glycan biosynthesis	mmu00512	0.00916	0.279	Wbscr17|2.23457427614;Galnt3|0.226879788829	2	28	41	7883	http://www.kegg.jp/kegg-bin/show_pathway?mmu00512/mmu:212996%09red/mmu:14425%09blue
Cocaine addiction	mmu05030	0.0266	0.497	Cdk5r1|0.460093825312;Drd2|0.323088207659	2	49	41	7883	http://www.kegg.jp/kegg-bin/show_pathway?mmu05030/mmu:12569%09blue/mmu:13489%09blue
Spliceosome	mmu03040	0.0326	0.497	Snrpb2|0.473028823363;Thoc2|0.426317445884;Prpf40a|0.353553390593	3	135	41	7883	http://www.kegg.jp/kegg-bin/show_pathway?mmu03040/mmu:20639%09blue/mmu:331401%09blue/mmu:56194%09blue
RNA transport	mmu03013	0.0578	0.553	Eif5b|0.411795508634;Eif2s2|0.423372656181;Thoc2|0.426317445884	3	170	41	7883	http://www.kegg.jp/kegg-bin/show_pathway?mmu03013/mmu:226982%09blue/mmu:67204%09blue/mmu:331401%09blue
Ribosome biogenesis in eukaryotes	mmu03008	0.069	0.553	Riok1|0.411795508634;Nop56|0.473028823363	2	83	41	7883	http://www.kegg.jp/kegg-bin/show_pathway?mmu03008/mmu:71340%09blue/mmu:67134%09blue
Gap junction	mmu04540	0.0734	0.553	Tubb4a|3.43426174575;Drd2|0.323088207659	2	86	41	7883	http://www.kegg.jp/kegg-bin/show_pathway?mmu04540/mmu:22153%09red/mmu:13489%09blue
Nitrogen metabolism	mmu00910	0.0849	0.553	Ca4|0.429282718219	1	17	41	7883	http://www.kegg.jp/kegg-bin/show_pathway?mmu00910/mmu:12351%09blue
Regulation of actin cytoskeleton	mmu04810	0.103	0.553	Diaph3|0.392292048948;Enah|0.366021423986;Itga6|0.408951029279	3	218	41	7883	http://www.kegg.jp/kegg-bin/show_pathway?mmu04810/mmu:56419%09blue/mmu:13800%09blue/mmu:16403%09blue
Proximal tubule bicarbonate reclamation	mmu04964	0.109	0.553	Ca4|0.429282718219	1	22	41	7883	http://www.kegg.jp/kegg-bin/show_pathway?mmu04964/mmu:12351%09blue
DMBA-Sal-B-normal
Retrograde endocannabinoid signaling	mmu04723	0.000379	0.0471	Prkx|0.438302860658;Abhd6|0.473028823363;Itpr2|0.456915725115;Mapk10|7.67220077223e-05;Daglb|2.34566989846	5	103	48	7883	http://www.kegg.jp/kegg-bin/show_pathway?mmu04723/mmu:19108%09blue/mmu:66082%09blue/mmu:16439%09blue/mmu:26414%09blue/mmu:231871%09red
Pertussis	mmu05133	0.00102	0.0471	C1qc|5.31474325639;C2|7.51618199371;Casp7|2.84810039119;Mapk10|7.67220077223e-05	4	74	48	7883	http://www.kegg.jp/kegg-bin/show_pathway?mmu05133/mmu:12262%09red/mmu:12263%09red/mmu:12369%09red/mmu:26414%09blue
Prion diseases	mmu05020	0.00111	0.0471	C1qc|5.31474325639;Prkx|0.438302860658;Notch1|0.466516495768	3	34	48	7883	http://www.kegg.jp/kegg-bin/show_pathway?mmu05020/mmu:12262%09red/mmu:19108%09blue/mmu:18128%09blue
Bacterial invasion of epithelial cells	mmu05100	0.00124	0.0471	Cdh1|0.320856474391;Elmo1|2.86791049603;Cav1|2.92817139189;Arpc1b|3.01049349482	4	78	48	7883	http://www.kegg.jp/kegg-bin/show_pathway?mmu05100/mmu:12550%09blue/mmu:140580%09red/mmu:12389%09red/mmu:11867%09red
Apoptosis	mmu04210	0.00988	0.3	Prkx|0.438302860658;Casp7|2.84810039119;Itpr2|0.456915725115;Mapk10|7.67220077223e-05	4	139	48	7883	http://www.kegg.jp/kegg-bin/show_pathway?mmu04210/mmu:19108%09blue/mmu:12369%09red/mmu:16439%09blue/mmu:26414%09blue
Apoptosis - multiple species	mmu04215	0.016	0.347	Casp7|2.84810039119;Mapk10|7.67220077223e-05	2	32	48	7883	http://www.kegg.jp/kegg-bin/show_pathway?mmu04215/mmu:12369%09red/mmu:26414%09blue
GnRH signaling pathway	mmu04912	0.0162	0.347	Prkx|0.438302860658;Itpr2|0.456915725115;Mapk10|7.67220077223e-05	3	88	48	7883	http://www.kegg.jp/kegg-bin/show_pathway?mmu04912/mmu:19108%09blue/mmu:16439%09blue/mmu:26414%09blue
Phosphatidylinositol signaling system	mmu04070	0.021	0.347	Mtmr6|0.403320879611;Mtmr1|0.482968164462;Itpr2|0.456915725115	3	97	48	7883	http://www.kegg.jp/kegg-bin/show_pathway?mmu04070/mmu:219135%09blue/mmu:53332%09blue/mmu:16439%09blue
Cell adhesion molecules (CAMs)	mmu04514	0.0218	0.347	Cdh1|0.320856474391;Cldn5|2.88785839104;Negr1|7.9447399635;Siglec1|4.43827788827	4	176	48	7883	http://www.kegg.jp/kegg-bin/show_pathway?mmu04514/mmu:12550%09blue/mmu:12741%09red/mmu:320840%09red/mmu:20612%09red
Bladder cancer	mmu05219	0.0256	0.347	E2f2|2.15845647301;Cdh1|0.320856474391	2	41	48	7883	http://www.kegg.jp/kegg-bin/show_pathway?mmu05219/mmu:242705%09red/mmu:12550%09blue
